# Supplementary material for: Biomechanical changes during abdominal aortic aneurysm growth
Source: PLoS One. 2017 Nov 7;12(11):e0187421. doi: 10.1371/journal.pone.0187421 (PMC5675455; doi:10.1371/journal.pone.0187421)
Supplement: S1 Table — Correlations amongst geometry, wall stress-related and blood flow-related biomechanical properties. ILTTmax- Maximum thickness of the Intra-Luminal Thrombus (ILT) layer; VILT–ILT volume; PWRI–Peak Wall Rupture Risk; RRED–Rupture Risk Equivalent Diameter; WSSmax—Maximal magnitude of the Wall Shear Stress (WSS) vector; WSSmin—Minimum magnitude of the WSS vector; WSSmean—Mean magnitude of the WSS vector; OSI—Oscillatory Shear Index; Velmax—Maximal magnitude of the blood flow velocity; Velmin—Minimal magnitude of the blood flow velocity; Velmean—Mean magnitude of the blood flow velocity; Shearmax—Maximal scalar shear rate; Shearmin—Minimal scalar shear rates; Shearmean—Mean scalar shear rate; dVlum–Increment in lumen volume; dVtot–Increment in total volume; dVILT–Increment in VILT; dPWRI–Increment in PWRI. (XLS) [file pone.0187421.s001.xls]

## Sheet: Sheet1
Correlations
		ILTTmax	VILT	PWRI	RRED	WSSmax	WSSmin	WSSmean	OSI	Velmax	Velmin	Velmean	Shearmax	Shearmin	Shearmean	dVlum	dVtot	dVILT	dPWRI
ILTTmax	Pearson Correlation	1	,961**	,721**	,722**	-,665**	-0.2666	-0.401418	0.398594	0.224271	-0.421274	-0.425082	-0.0366889	-,754**	-0.44115	0.207631	,552*	0.356243	0.0348932
	Sig. (2-tailed)		6.7214e-11	0.000489133	0.000483014	0.0019014	0.269893	0.0884821	0.0909574	0.355985	0.072446	0.0696359	0.881462	0.000194021	0.0586651	0.393685	0.0142514	0.134385	0.887228
	N	19	19	19	19	19	19	19	19	19	19	19	19	19	19	19	19	19	19
VILT	Pearson Correlation	,961**	1	,693**	,690**	-,757**	-0.180785	-,544*	,546*	0.155286	-,507*	-,570*	-0.13342	-,845**	-,591**	0.266969	,587**	0.349436	0.084312
	Sig. (2-tailed)	6.7214e-11		0.00101242	0.00108179	0.000176722	0.458899	0.0160664	0.0155384	0.525564	0.0268835	0.0108813	0.586078	5.19374e-06	0.00771239	0.269204	0.00827076	0.142527	0.731471
	N	19	19	19	19	19	19	19	19	19	19	19	19	19	19	19	19	19	19
PWRI	Pearson Correlation	,721**	,693**	1	,996**	-,458*	-0.438239	-0.126644	0.407711	0.306761	-,764**	-0.197251	0.161107	-,595**	-0.270839	0.151431	,589**	0.427723	-0.262366
	Sig. (2-tailed)	0.000489133	0.00101242		2.2668e-19	0.0487255	0.0605492	0.605408	0.0831424	0.20145	0.000140948	0.418271	0.509961	0.00726391	0.26206	0.536017	0.00794453	0.0677353	0.27786
	N	19	19	19	19	19	19	19	19	19	19	19	19	19	19	19	19	19	19
RRED	Pearson Correlation	,722**	,690**	,996**	1	-0.453537	-0.453694	-0.130107	0.414017	0.289535	-,769**	-0.198815	0.149766	-,583**	-0.272824	0.168834	,608**	0.429193	-0.257856
	Sig. (2-tailed)	0.000483014	0.00108179	2.2668e-19		0.0511389	0.0510489	0.595497	0.0780338	0.229231	0.000120413	0.414514	0.540563	0.00876406	0.258441	0.489595	0.00579991	0.0666942	0.286504
	N	19	19	19	19	19	19	19	19	19	19	19	19	19	19	19	19	19	19
WSSmax	Pearson Correlation	-,665**	-,757**	-,458*	-0.453537	1	0.219582	,712**	-0.43217	0.132067	0.225285	,746**	,482*	,879**	,728**	-0.250805	-,654**	-0.397714	0.0518471
	Sig. (2-tailed)	0.0019014	0.000176722	0.0487255	0.0511389		0.366392	0.000619424	0.0646225	0.589917	0.353757	0.000245399	0.0367602	7.28698e-07	0.00040661	0.300347	0.00240604	0.0917395	0.833048
	N	19	19	19	19	19	19	19	19	19	19	19	19	19	19	19	19	19	19
WSSmin	Pearson Correlation	-0.2666	-0.180785	-0.438239	-0.453694	0.219582	1	-0.0563762	-0.161237	-0.0844621	0.32952	-0.0338815	-0.0474406	0.160465	0.0228345	-0.00311045	-0.165734	-0.15652	0.132426
	Sig. (2-tailed)	0.269893	0.458899	0.0605492	0.0510489	0.366392		0.818685	0.509614	0.73101	0.168304	0.890479	0.84707	0.511671	0.926072	0.989917	0.497716	0.522238	0.588898
	N	19	19	19	19	19	19	19	19	19	19	19	19	19	19	19	19	19	19
WSSmean	Pearson Correlation	-0.401418	-,544*	-0.126644	-0.130107	,712**	-0.0563762	1	-0.257513	,679**	0.0657328	,990**	,871**	,655**	,980**	-,651**	-0.332874	0.167615	-0.280831
	Sig. (2-tailed)	0.0884821	0.0160664	0.605408	0.595497	0.000619424	0.818685		0.28717	0.00138981	0.789192	8.34326e-16	1.21414e-06	0.00232184	2.08727e-13	0.00256339	0.163756	0.49278	0.244167
	N	19	19	19	19	19	19	19	19	19	19	19	19	19	19	19	19	19	19
OSI	Pearson Correlation	0.398594	,546*	0.407711	0.414017	-0.43217	-0.161237	-0.257513	1	0.278297	-,663**	-0.294371	0.0703577	-,467*	-0.322519	0.11781	,504*	0.397077	0.0109939
	Sig. (2-tailed)	0.0909574	0.0155384	0.0831424	0.0780338	0.0646225	0.509614	0.28717		0.248628	0.00199408	0.221196	0.774713	0.0437581	0.178076	0.630986	0.0279252	0.0923086	0.964371
	N	19	19	19	19	19	19	19	19	19	19	19	19	19	19	19	19	19	19
Velmax	Pearson Correlation	0.224271	0.155286	0.306761	0.289535	0.132067	-0.0844621	,679**	0.278297	1	-0.322841	,632**	,914**	-0.0049186	,617**	-,677**	0.0637559	,569*	-0.303909
	Sig. (2-tailed)	0.355985	0.525564	0.20145	0.229231	0.589917	0.73101	0.00138981	0.248628		0.177617	0.00366228	4.54338e-08	0.984056	0.00490956	0.00144573	0.795402	0.01109	0.205888
	N	19	19	19	19	19	19	19	19	19	19	19	19	19	19	19	19	19	19
Velmin	Pearson Correlation	-0.421274	-,507*	-,764**	-,769**	0.225285	0.32952	0.0657328	-,663**	-0.322841	1	0.132131	-0.257672	0.443536	0.223007	-0.113173	-0.422702	-0.329632	-0.019746
	Sig. (2-tailed)	0.072446	0.0268835	0.000140948	0.000120413	0.353757	0.168304	0.789192	0.00199408	0.177617		0.589737	0.286861	0.0571544	0.358773	0.644579	0.0713825	0.168151	0.93605
	N	19	19	19	19	19	19	19	19	19	19	19	19	19	19	19	19	19	19
Velmean	Pearson Correlation	-0.425082	-,570*	-0.197251	-0.198815	,746**	-0.0338815	,990**	-0.294371	,632**	0.132131	1	,849**	,705**	,990**	-,608**	-0.363216	0.109796	-0.23961
	Sig. (2-tailed)	0.0696359	0.0108813	0.418271	0.414514	0.000245399	0.890479	8.34326e-16	0.221196	0.00366228	0.589737		4.40819e-06	0.000747143	8.29755e-16	0.0057251	0.126391	0.654546	0.323142
	N	19	19	19	19	19	19	19	19	19	19	19	19	19	19	19	19	19	19
Shearmax	Pearson Correlation	-0.0366889	-0.13342	0.161107	0.149766	,482*	-0.0474406	,871**	0.0703577	,914**	-0.257672	,849**	1	0.3029	,815**	-,656**	-0.116973	0.396207	-0.202943
	Sig. (2-tailed)	0.881462	0.586078	0.509961	0.540563	0.0367602	0.84707	1.21414e-06	0.774713	4.54338e-08	0.286861	4.40819e-06		0.207474	2.15599e-05	0.00228776	0.633432	0.0930894	0.404688
	N	19	19	19	19	19	19	19	19	19	19	19	19	19	19	19	19	19	19
Shearmin	Pearson Correlation	-,754**	-,845**	-,595**	-,583**	,879**	0.160465	,655**	-,467*	-0.0049186	0.443536	,705**	0.3029	1	,710**	-0.197373	-,636**	-,471*	-0.069105
	Sig. (2-tailed)	0.000194021	5.19374e-06	0.00726391	0.00876406	7.28698e-07	0.511671	0.00232184	0.0437581	0.984056	0.0571544	0.000747143	0.207474		0.000658723	0.417977	0.00344688	0.0418382	0.778628
	N	19	19	19	19	19	19	19	19	19	19	19	19	19	19	19	19	19	19
Shearmean	Pearson Correlation	-0.44115	-,591**	-0.270839	-0.272824	,728**	0.0228345	,980**	-0.322519	,617**	0.223007	,990**	,815**	,710**	1	-,642**	-0.377216	0.119927	-0.229676
	Sig. (2-tailed)	0.0586651	0.00771239	0.26206	0.258441	0.00040661	0.926072	2.08727e-13	0.178076	0.00490956	0.358773	8.29755e-16	2.15599e-05	0.000658723		0.00301963	0.111365	0.62482	0.3442
	N	19	19	19	19	19	19	19	19	19	19	19	19	19	19	19	19	19	19
dVlum	Pearson Correlation	0.207631	0.266969	0.151431	0.168834	-0.250805	-0.00311045	-,651**	0.11781	-,677**	-0.113173	-,608**	-,656**	-0.197373	-,642**	1	0.343493	-,492*	0.264934
	Sig. (2-tailed)	0.393685	0.269204	0.536017	0.489595	0.300347	0.989917	0.00256339	0.630986	0.00144573	0.644579	0.0057251	0.00228776	0.417977	0.00301963		0.149911	0.0325348	0.273011
	N	19	19	19	19	19	19	19	19	19	19	19	19	19	19	19	19	19	19
dVtot	Pearson Correlation	,552*	,587**	,589**	,608**	-,654**	-0.165734	-0.332874	,504*	0.0637559	-0.422702	-0.363216	-0.116973	-,636**	-0.377216	0.343493	1	,629**	0.0297516
	Sig. (2-tailed)	0.0142514	0.00827076	0.00794453	0.00579991	0.00240604	0.497716	0.163756	0.0279252	0.795402	0.0713825	0.126391	0.633432	0.00344688	0.111365	0.149911		0.00392511	0.903765
	N	19	19	19	19	19	19	19	19	19	19	19	19	19	19	19	19	19	19
dVILT	Pearson Correlation	0.356243	0.349436	0.427723	0.429193	-0.397714	-0.15652	0.167615	0.397077	,569*	-0.329632	0.109796	0.396207	-,471*	0.119927	-,492*	,629**	1	-0.127977
	Sig. (2-tailed)	0.134385	0.142527	0.0677353	0.0666942	0.0917395	0.522238	0.49278	0.0923086	0.01109	0.168151	0.654546	0.0930894	0.0418382	0.62482	0.0325348	0.00392511		0.601585
	N	19	19	19	19	19	19	19	19	19	19	19	19	19	19	19	19	19	19
dPWRI	Pearson Correlation	0.0348932	0.084312	-0.262366	-0.257856	0.0518471	0.132426	-0.280831	0.0109939	-0.303909	-0.019746	-0.23961	-0.202943	-0.069105	-0.229676	0.264934	0.0297516	-0.127977	1
	Sig. (2-tailed)	0.887228	0.731471	0.27786	0.286504	0.833048	0.588898	0.244167	0.964371	0.205888	0.93605	0.323142	0.404688	0.778628	0.3442	0.273011	0.903765	0.601585
	N	19	19	19	19	19	19	19	19	19	19	19	19	19	19	19	19	19	19
**. Correlation is significant at the 0.01 level (2-tailed).
*. Correlation is significant at the 0.05 level (2-tailed).
